# Supplementary material for: Deciphering the role of NETosis-related signatures in the prognosis and immunotherapy of soft-tissue sarcoma using machine learning
Source: Front Pharmacol. 2023 Jun 20;14:1217488. doi: 10.3389/fphar.2023.1217488 (PMC10318157; doi:10.3389/fphar.2023.1217488)
Supplement: Supplementary file 5 [file DataSheet1.xlsx]

## Sheet: TableS1
Table S1 Gene sets of NETosis-related genes
No.	Gene symbol
1	ALPL
2	BST1
3	CD93
4	CEACAM3
5	CREB5
6	CRISPLD2
7	CSF3R
8	CYP4F3
9	DYSF
10	FCAR
11	FCGR3B
12	CPPED1
13	FPR1
14	FPR2
15	G0S2
16	HIST1H2BC
17	HPSE
18	CXCR1
19	CXCR2
20	KCNJ15
21	LILRB2
22	MGAM
23	MME
24	PDE4B
25	S100A12
26	SIGLEC5
27	SLC22A4
28	SLC25A37
29	TECPR2
30	TNFRSF10C
31	VNN3
32	AKT1
33	AKT2
34	ATG7
35	CLEC6A
36	CSF3
37	CTSG
38	CYBB
39	DNASE1
40	ELANE
41	ENTPD4
42	F3
43	HMGB1
44	IL17A
45	IL1B
46	IL6
47	IL8
48	IRAK4
49	ITGAM
50	ITGB2
51	KCNN3
52	MAPK1
53	MAPK3
54	MMP9
55	MPO
56	MTOR
57	PADI4
58	PTAFR
59	PIK3CA
60	RIPK1
61	RIPK3
62	SELP
63	SELPLG
64	SIGLEC14
65	TLR2
66	TLR4
67	TLR7
68	TLR8
69	TNF

## Sheet: Table S2
Table S2 The primer sequences for qPCR.
Gene	Primer Sequence (5'-3')
GAPDH (F)	CAGGAGGCATTGCTGATGAT
GAPDH (R)	GAAGGCTGGGGCTCATTT
HMGB1 (F)	TATGGCAAAAGCGGACAAGG
HMGB1 (R)	CTTCGCAACATCACCAATGGA
SLC25A37 (F)	GATGGGGACAGCCGAGATG
SLC25A37 (R)	ACCGGGTACATGACCGAGT
G0S2 (F)	GGCCTGATGGAGACTGTGTG
G0S2 (R)	CTTGCTTCTGGAGAGCCTGT

## Sheet: Table S3
Table S3 The primer sequences of siRNA for transfection.
Gene	Primer Sequence (5'-3')
siRNA NC (F)	UUCUCCGAACGUGUCACGU TT
siRNA NC (R)	ACGUGACACGUUCGGAGAA TT
HMGB1 siRNA1 (F)	UGCAUAUGAUGACAUUUUGCC TT
HMGB1 siRNA1 (R)	CAAAAUGUCAUCAUAUGCAUU TT
HMGB1 siRNA2 (F)	AAAACUCUGAGAAGUUGACUG TT
HMGB1 siRNA2 (R)	GUCAACUUCUCAGAGUUUUCU TT
